# Supplementary material for: Glutamine Synthetase 1 Increases Autophagy Lysosomal Degradation of Mutant Huntingtin Aggregates in Neurons, Ameliorating Motility in a Drosophila Model for Huntington’s Disease
Source: Cells. 2020 Jan 13;9(1):196. doi: 10.3390/cells9010196 (PMC7016901; doi:10.3390/cells9010196)
Supplement: Supplementary file 1 [file cells-09-00196-s001.zip]

Archive with 17 entries (12 files):
- Supplementary Files Vernizzi revised Cells 12:01:20/
- Supplementary Files Vernizzi revised Cells 12:01:20/Movies/
- Supplementary Files Vernizzi revised Cells 12:01:20/Movies/movie S1 larvae q16 ctl 25 sec nv.mov
- __MACOSX/
- __MACOSX/Supplementary Files Vernizzi revised Cells 12:01:20/
- __MACOSX/Supplementary Files Vernizzi revised Cells 12:01:20/Movies/
- __MACOSX/Supplementary Files Vernizzi revised Cells 12:01:20/Movies/._movie S1 larvae q16 ctl 25 sec nv.mov
- Supplementary Files Vernizzi revised Cells 12:01:20/Movies/movie S2 larvae q93 25 sec nv.mov
- __MACOSX/Supplementary Files Vernizzi revised Cells 12:01:20/Movies/._movie S2 larvae q93 25 sec nv.mov
- Supplementary Files Vernizzi revised Cells 12:01:20/Movies/movie S3 adult climbing Elav-Ex1-HttQ93 and Q16 nv.m4v
- __MACOSX/Supplementary Files Vernizzi revised Cells 12:01:20/Movies/._movie S3 adult climbing Elav-Ex1-HttQ93 and Q16 nv.m4v
- __MACOSX/Supplementary Files Vernizzi revised Cells 12:01:20/._Movies
- Supplementary Files Vernizzi revised Cells 12:01:20/Supp One-way-ANOVA Excel 1.xlsx
- __MACOSX/Supplementary Files Vernizzi revised Cells 12:01:20/._Supp One-way-ANOVA Excel 1.xlsx
- Supplementary Files Vernizzi revised Cells 12:01:20/Supplementary Vernizzi et al, Cells.docx
- __MACOSX/Supplementary Files Vernizzi revised Cells 12:01:20/._Supplementary Vernizzi et al, Cells.docx
- __MACOSX/._Supplementary Files Vernizzi revised Cells 12:01:20
