# Supplementary material for: Glutamine Synthetase 1 Increases Autophagy Lysosomal Degradation of Mutant Huntingtin Aggregates in Neurons, Ameliorating Motility in a Drosophila Model for Huntington’s Disease
Source: Cells. 2020 Jan 13;9(1):196. doi: 10.3390/cells9010196 (PMC7016901; doi:10.3390/cells9010196)
Supplement: Supplementary file 1 [file cells-09-00196-s001.zip › Supplementary Files Vernizzi revised Cells 12:01:20/Supp One-way-ANOVA Excel 1.xlsx]

## Sheet: Fig 1
Figure 1M
GFP analysis ADULT's EYES
One-Way ANOVA
Number of families	1
Number of comparisons per family	6
Alpha	0.05
Tukey's multiple comparisons test	Mean Diff.	Significant	Summary	Adjusted P Value
Htt-Q16 vs. Htt-Q93	202227	Yes	****	<0.0001
Htt-Q16 vs. Htt-Q93;GS1	25141	No	ns	0.8323
Htt-Q16 vs. Htt-Q93; GS1	-57210	No	ns	0.2355
Htt-Q93 vs. Htt-Q93;GS1	-177086	Yes	****	<0.0001
Htt-Q93 vs. Htt; GS1	-259437	Yes	****	<0.0001
Htt-Q93;GS1 vs. Htt-Q93; GS1	-82350	Yes	*	0.0481

## Sheet: Fig 2
Figure 2B
Motility Assay LARVAE
One-Way ANOVA
Number of families	1
Number of comparisons per family	6
Alpha	0.05
Tukey's multiple comparisons test	Mean Diff.	Significant	Summary	Adjusted P Value
Htt-Q16 vs. Htt-Q93;GFP	6.6	Yes	****	<0.0001
Htt-Q16 vs. Htt-Q93;GS1	-0.64	No	ns	0.827
Htt-Q16 vs. GS1;GFP	0.96	No	ns	0.5747
Htt-Q93;GFP vs. Htt-Q93;GS1	-7.24	Yes	****	<0.0001
Htt-Q93;GFP vs. GS1;GFP	-5.64	Yes	****	<0.0001
Htt-Q93;GS1 vs. GS1;GFP	1.6	No	ns	0.1475
Figure 2C
% hatching ADULTS
One-Way ANOVA
Number of families	1
Number of comparisons per family	6
Alpha	0.05
Tukey's multiple comparisons test	Mean Diff.	Significant	Summary	Adjusted P Value
Htt-Q16 vs. Htt-GFP	31.97	Yes	*	0.017
Htt-Q16 vs. Htt-GS1	4.082	No	ns	0.9715
Htt-Q16 vs. GS1-GFP	-5.442	No	ns	0.9365
Htt-GFP vs. Htt-GS1	-27.89	Yes	*	0.0402
Htt-GFP vs. GS1-GFP	-37.41	Yes	**	0.0052
Htt-GS1 vs. GS1-GFP	-9.524	No	ns	0.7428
Figure 2G
Motility Assay ADULTS
One-Way ANOVA
Number of families	1
Number of comparisons per family	6
Alpha	0.05
Tukey's multiple comparisons test	Mean Diff.	Significant	Summary	Adjusted P Value
Htt-Q16 vs. Htt-Q93	52.57	Yes	****	<0.0001
Htt-Q16 vs. Htt-Q93;GS1	27.16	Yes	*	0.0196
Htt-Q16 vs. GS1;GFP	1.497	No	ns	0.9984
Htt-Q93 vs. Htt-Q93;GS1	-25.4	Yes	*	0.0328
Htt-Q93 vs. GS1;GFP	-51.07	Yes	****	<0.0001
Htt-Q93;GS1 vs. GS1;GFP	-25.67	Yes	*	0.0304
Figure 2H
Survival Assay ADULTS
One-Way ANOVA
Number of families	1
Number of comparisons per family	6
Alpha	0.05
Tukey's multiple comparisons test	Mean Diff.	Significant	Summary	Adjusted P Value
Htt-Q16 vs. Htt-Q93	55.79	Yes	****	<0.0001
Htt-Q16 vs. Htt-Q93;GS1	28.07	Yes	*	0.0288
Htt-Q16 vs. GS1;GFP	0	No	ns	>0.9999
Htt-Q93 vs. Htt-Q93;GS1	-27.72	Yes	*	0.0317
Htt-Q93 vs. GS1;GFP	-55.79	Yes	****	<0.0001
Htt-Q93;GS1 vs. GS1;GFP	-28.07	Yes	*	0.0288

## Sheet: Fig 4
Figure 4H
Autophagy calyx LARVAE
One-Way ANOVA
Number of families	1
Number of comparisons per family	6
Alpha	0.05
Tukey's multiple comparisons test	Mean Diff.	Significant	Summary	Adjusted P Value
Htt-Q16 vs. Htt-Q93,GFP	7108	Yes	**	0.0085
Htt-Q16 vs. Htt-Q93,GS1	-5991	Yes	*	0.0434
Htt-Q16 vs. GS1,GFP	-6234	Yes	*	0.0269
Htt-Q93; GFP vs. Htt-Q93,GS1	-13098	Yes	****	<0.0001
Htt-Q93; GFP vs. GS1,GFP	-13341	Yes	****	<0.0001
Htt-Q93,GS1 vs. GS1,GFP	-243.1	No	ns	0.9992
Figure 4I
Autophagy VNC LARVAE
One-Way ANOVA
Number of families	1
Number of comparisons per family	6
Alpha	0.05
Tukey's multiple comparisons test	Mean Diff.	Significant	Summary	Adjusted P Value
Htt-Q16 vs. Htt-Q93,GFP	3284	No	ns	0.059
Htt-Q16 vs. Htt-Q93,GS1	-713.4	No	ns	0.9195
Htt-Q16 vs. GS1,GFP	-4483	Yes	*	0.0164
Htt-Q93;GFP vs. Htt-Q93,GS1	-3998	Yes	*	0.0205
Htt-Q93;GFP vs. GS1,GFP	-7768	Yes	***	0.0003
Htt-Q93,GS1 vs. GS1,GFP	-3770	Yes	*	0.0435
Figure 4K
Autophagy Retina LARVAE
One-Way ANOVA
Number of families	1
Number of comparisons per family	6
Alpha	0.05
Tukey's multiple comparisons test	Mean Diff.	Significant	Summary	Adjusted P Value
Htt-Q16 vs. Htt-Q93	380816	Yes	**	0.0081
Htt-Q16 vs. Htt-Q93, Gs1	-122093	No	ns	0.5017
Htt-Q16 vs. GS1, GFP	-176052	No	ns	0.2308
Htt-Q93 vs. Htt-Q93, Gs1	-502910	Yes	**	0.0014
Htt-Q93 vs. GS1, GFP	-556868	Yes	***	0.0007
Htt-Q93, GS1 vs. GS1, GFP	-53959	No	ns	0.9145
Figure 4M
Motility Assay ADULTS
One-Way ANOVA
Number of families	1
Number of comparisons per family	36
Alpha	0.05
Tukey's multiple comparisons test	Mean Diff.	Significant	Summary	Adjusted P Value
Htt-Q16 vs. Htt-Q93,GFP	63.62	Yes	****	<0.0001
Htt-Q16 vs. Htt-Q93,GS1	42.41	Yes	***	0.0001
Htt-Q16 vs. Htt-Q93,GFP; Atg5i	74.23	Yes	****	<0.0001
Htt-Q16 vs. Htt-Q93,GS1;Atg5i	65.86	Yes	****	<0.0001
Htt-Q16 vs. Htt-Q93,GFP; Atg1i	76.41	Yes	****	<0.0001
Htt-Q16 vs. Htt-Q93,GS1; Atg1i	80.85	Yes	****	<0.0001
Htt-Q16 vs. Atg1i;GFP	9.409	Yes	***	0.0001
Htt-Q16 vs. Atg5i; GFP	13.22	Yes	****	<0.0001
Htt-Q93,GFP vs. Htt-Q93,GS1	-21.22	Yes	****	<0.0001
Htt-Q93,GFP vs. Htt-Q93,GFP; Atg5i	10.61	No	ns	0.2925
Htt-Q93,GFP vs. Htt-Q93,GS1;Atg5i	2.24	No	ns	0.9773
Htt-Q93,GFP vs. Htt-Q93,GFP; Atg1i	12.79	No	ns	0.2886
Htt-Q93,GFP vs. Htt-Q93,GS1; Atg1i	17.22	No	ns	0.1855
Htt-Q93,GFP vs. Atg1i;GFP	-54.21	Yes	****	<0.0001
Htt-Q93,GFP vs. Atg5i; GFP	-50.4	Yes	****	<0.0001
Htt-Q93,GS1 vs. Htt-Q93,GFP; Atg5i	31.83	Yes	****	<0.0001
Htt-Q93,GS1 vs. Htt-Q93,GS1;Atg5i	23.46	Yes	****	<0.0001
Htt-Q93,GS1 vs. Htt-Q93,GFP; Atg1i	34.01	Yes	***	0.0002
Htt-Q93,GS1 vs. Htt-Q93,GS1; Atg1i	38.44	Yes	***	0.0004
Htt-Q93,GS1 vs. Atg1i;GFP	-33	Yes	**	0.0017
Htt-Q93,GS1 vs. Atg5i; GFP	-29.18	Yes	**	0.0019
Htt-Q93,GFP; Atg5i vs. Htt-Q93,GS1;Atg5i	-8.368	No	ns	0.1568
Htt-Q93,GFP; Atg5i vs. Htt-Q93,GFP; Atg1i	2.181	No	ns	0.7531
Htt-Q93,GFP; Atg5i vs. Htt-Q93,GS1; Atg1i	6.614	No	ns	0.6641
Htt-Q93,GFP; Atg5i vs. Atg1i;GFP	-64.82	Yes	****	<0.0001
Htt-Q93,GFP; Atg5i vs. Atg5i; GFP	-61.01	Yes	****	<0.0001
Htt-Q93,GS1;Atg5i vs. Htt-Q93,GFP; Atg1i	10.55	No	ns	0.1896
Htt-Q93,GS1;Atg5i vs. Htt-Q93,GS1; Atg1i	14.98	No	ns	0.2135
Htt-Q93,GS1;Atg5i vs. Atg1i;GFP	-56.45	Yes	****	<0.0001
Htt-Q93,GS1;Atg5i vs. Atg5i; GFP	-52.64	Yes	****	<0.0001
Htt-Q93,GFP; Atg1i vs. Htt-Q93,GS1; Atg1i	4.433	No	ns	0.7756
Htt-Q93,GFP; Atg1i vs. Atg1i;GFP	-67	Yes	****	<0.0001
Htt-Q93,GFP; Atg1i vs. Atg5i;GFP	-63.19	Yes	****	<0.0001
Htt-Q93,GS1; Atg1i vs. Atg1i;GFP	-71.44	Yes	****	<0.0001
Htt-Q93,GS1; Atg1i vs. Atg5i; GFP	-67.62	Yes	****	<0.0001
Atg1i;GFP vs. Atg5i; GFP	3.814	No	ns	0.3183
Htt-Q16 vs. GS1; GFP	4.028	Yes	**	0.0018
Htt-Q93,GFP vs. GS1; GFP	-59.59	Yes	****	<0.0001
Htt-Q93,GS1 vs. GS1; GFP	-38.38	Yes	***	0.0004
Htt-Q93,GFP; Atg5i vs. GS1; GFP	-70.2	Yes	****	<0.0001
Htt-Q93,GS1;Atg5i vs. GS1; GFP	-61.84	Yes	****	<0.0001
Htt-Q93,GFP; Atg1i vs. GS1; GFP	-72.38	Yes	****	<0.0001
Htt-Q93,GS1; Atg1i vs. GS1; GFP	-76.82	Yes	****	<0.0001
Atg1i;GFP vs. GS1; GFP	-5.381	Yes	*	0.0426
Atg5i;GFP vs. GS1; GFP	-9.195	Yes	****	<0.0001
Figure 4N
Autophagy heads ADULTS
One-Way ANOVA
Number of families	1
Number of comparisons per family	6
Alpha	0.05
Tukey's multiple comparisons test	Mean Diff.	Significant	Summary	Adjusted P Value
Htt-Q16 vs. Htt-Q93;GFP	2754729	Yes	**	0.0082
Htt-Q16 vs. Htt-Q93,GS1	-435728	No	ns	0.9233
Htt-Q16 vs. GS1,GFP	-1810650	No	ns	0.0727
Htt-Q93;GFP vs. Htt-Q93,GS1	-3190458	Yes	**	0.0027
Htt-Q93;GFP vs. GS1,GFP	-4565379	Yes	****	<0.0001
Htt-Q93,GS1 vs. GS1,GFP	-1374922	No	ns	0.2143

## Sheet: Fig 6B
Figure 6B
PS6K/S6K
One-Way ANOVA
Number of families	1
Number of comparisons per family	6
Alpha	0.05
Tukey's multiple comparisons test	Mean Diff.	95.00% CI of diff.	Significant?	Summary	Adjusted P Value
Q16 vs. Q93	-44.87	-55.9 to -33.84	Yes	****	<0.0001	A-B
Q16 vs. Q93; GS1	24.12	13.09 to 35.15	Yes	***	0.0002	A-C
Q16 vs. GS1	58.01	46.98 to 69.04	Yes	****	<0.0001	A-D
Q93 vs. Q93; GS1	68.99	57.96 to 80.02	Yes	****	<0.0001	B-C
Q93 vs. GS1	102.9	91.85 to 113.9	Yes	****	<0.0001	B-D
Q93; GS1 vs. GS1	33.89	22.86 to 44.92	Yes	****	<0.0001	C-D

## Sheet: Fig 5 C
Figure 5C
Atg8-II/I
ONE WAY ANOVA
Number of families	1
Number of comparisons per family	6
Alpha	0.05
Tukey's multiple comparisons test	Mean Diff.	95.00% CI of diff.	Significant?	Summary	Adjusted P Value
Q16 vs. Q93	-0.3	-0.9958 to 0.3958	No	ns	0.4064	A-B
Q16 vs. Q93; GS1	-1.54	-2.236 to -0.8442	Yes	**	0.0029	A-C
Q16 vs. GS1	-2.515	-3.211 to -1.819	Yes	***	0.0004	A-D
Q93 vs. Q93; GS1	-1.24	-1.936 to -0.5442	Yes	**	0.0066	B-C
Q93 vs. GS1	-2.215	-2.911 to -1.519	Yes	***	0.0007	B-D
Q93; GS1 vs. GS1	-0.975	-1.671 to -0.2792	Yes	*	0.0159	C-D
p62/100KDa
ONE WAY ANOVA
Number of families	1
Number of comparisons per family	6
Alpha	0.05
Tukey's multiple comparisons test	Mean Diff.	95.00% CI of diff.	Significant?	Summary	Adjusted P Value
Q16 vs. Q93	-0.3024	-0.5207 to -0.08411	Yes	*	0.0166	A-B
Q16 vs. Q93; GS1	0.6036	0.3853 to 0.8219	Yes	**	0.0012	A-C
Q16 vs. GS1	0.2421	0.02384 to 0.4604	Yes	*	0.0356	A-D
Q93 vs. Q93; GS1	0.906	0.6877 to 1.124	Yes	***	0.0003	B-C
Q93 vs. GS1	0.5445	0.3262 to 0.7628	Yes	**	0.0018	B-D
Q93; GS1 vs. GS1	-0.3614	-0.5797 to -0.1432	Yes	**	0.0087	C-D

## Sheet: Supplementary
Supplementary Fig 8
Females climbing
One-Way ANOVA
Number of families	1
Number of comparisons per family	6
Alpha	0.05
Tukey's multiple comparisons test	Mean Diff.	Significant?	Summary	Adjusted P Value
Htt-Q16 vs. Htt-Q93	63.93	Yes	****	<0.0001
Htt-Q16 vs. Htt-GS1 (1)	36.04	Yes	**	0.0013
Htt-Q16 vs. Htt-GS1 (3)	30.12	Yes	**	0.0019
Htt-Q16 vs. Htt-GS1 (4)	37.23	Yes	**	0.0012
Htt-Q93 vs. Htt-GS1 (1)	-27.88	Yes	**	0.0029
Htt-Q93 vs. Htt-GS1 (3)	-33.81	Yes	***	0.0003
Htt-Q93 vs. Htt-GS1 (4)	-26.7	Yes	***	0.001
Htt-GS1 (1) vs. Htt-GS1 (3)	-5.921	Yes	*	0.0452
Htt-GS1 (1) vs. Htt-GS1 (4)	1.186	No	ns	0.9349
Htt-GS1 (3) vs. Htt-GS1 (4)	7.107	Yes	*	0.0445
Supplementary Fig 6A
Males survival
One-Way ANOVA
Number of families	1
Number of comparisons per family	6
Alpha	0.05
Tukey's multiple comparisons test	Mean Diff.	Significant?	Summary	Adjusted P Value
Htt-Q16 vs. Htt-Q93	51.85	Yes	****	<0.0001
Htt-Q16 vs. Htt-Q93,GS1	41.03	Yes	****	<0.0001
Htt-Q16 vs. GS1,GFP	0	No	ns	>0.9999
Htt-Q93 vs. Htt-Q93,GS1	-10.83	No	ns	0.6735
Htt-Q93 vs. GS1,GFP	-51.85	Yes	****	<0.0001
Htt-Q93,GS1 vs. GS1,GFP	-41.03	Yes	***	0.0001
Supplementary Fig 6B
Males motility
One-Way ANOVA
Number of families	1
Number of comparisons per family	6
Alpha	0.05
Tukey's multiple comparisons test	Mean Diff.	Significant?	Summary	Adjusted P Value
Htt-Q16 vs. Htt-Q93	51.96	Yes	****	<0.0001
Htt-Q16 vs. Htt-Q93,GS1	48.97	Yes	****	<0.0001
Htt-Q16 vs. GS1;GFP	0.6814	No	ns	0.9996
Htt-Q93 vs. Htt-Q93,GS1	-2.984	No	ns	0.9873
Htt-Q93 vs. GS1;GFP	-51.27	Yes	****	<0.0001
Htt-Q93,GS1 vs. GS1;GFP	-48.29	Yes	****	<0.0001
